# Supplementary material for: Escalated Oxycodone Self-Administration Is Associated with Activation of Specific Gene Networks in the Rat Dorsal Striatum
Source: Int J Mol Sci. 2025 Jul 30;26(15):7356. doi: 10.3390/ijms26157356 (PMC12347817; doi:10.3390/ijms26157356)
Supplement: Supplementary file 1 [file ijms-26-07356-s001.zip]

Archive with 1 entries (1 files):
- ijms-3748611-supplementary.pdf
